# Supplementary material for: pH-Dependent Antioxidant Mechanisms of Harmalol Toward HOO• Radicals in Aqueous Solution: A Quantum Chemical Study
Source: Int J Mol Sci. 2026 Jul 2;27(13):5959. doi: 10.3390/ijms27135959 (PMC13362251; doi:10.3390/ijms27135959)
Supplement: Supplementary file 1 [file ijms-27-05959-s001.zip]

Archive with 1 entries (1 files):
- ijms-4341569-supplementary.pdf
